# Supplementary material for: Scaffold-Based Biomaterials for Periodontal Regeneration in Periodontitis: A Systematic Review and Meta-Analysis
Source: J Funct Biomater. 2026 Jun 8;17(6):286. doi: 10.3390/jfb17060286 (PMC13301567; doi:10.3390/jfb17060286)
Supplement: Supplementary file 1 [file jfb-17-00286-s001.zip]

Archive with 2 entries (2 files):
- Table S1 Literature Search Syntax.pdf
- Table S2 PRISMA 2020 Checklist.pdf
